# Supplementary material for: Green Extraction of Phenolic Compounds from Blueberry (Vaccinium corymbosum L.) By-Products Using Natural Deep Eutectic Solvents for Cosmetic Applications †
Source: Antioxidants (Basel). 2026 Jun 11;15(6):744. doi: 10.3390/antiox15060744 (PMC13296174; doi:10.3390/antiox15060744)
Supplement: Supplementary file 1 [file antioxidants-15-00744-s001.zip]

Archive with 1 entries (1 files):
- antioxidants-4333769-supplementary.pdf
